# Supplementary material for: Identification of developmental disorders including autism spectrum disorder using salivary miRNAs in children from Bosnia and Herzegovina
Source: PLoS One. 2020 Apr 30;15(4):e0232351. doi: 10.1371/journal.pone.0232351 (PMC7192422; doi:10.1371/journal.pone.0232351)
Supplement: S1 File — (XLSX) [file pone.0232351.s012.xlsx]

## Sheet: Sheet1
No.	Sample name	Nucleic Acid Conc. (ng/µL)	OD 260/280
1	SS04	6.73	2.22
2	SSX11	36.11	2.1
3	SS38	19.13	1.91
4	SS20	20.12	1.75
5	SS37	16.85	2.03
6	SS29	23.98	2.04
7	SS12	21.09	2.22
8	SS40	19.14	2.1
9	SS49	13.61	2.18
10	SS28P	25.57	2
11	SS42	23.18	1.77
12	SS45	23.99	2.03
13	SSX28p-q	27.2	2.04
14	SS25	12.75	1.61
15	SS02	21.28	1.99
16	SS33	13.75	2.4
17	SS59	29.49	2.12
18	SS41	38.61	2.06
19	SS13	87.79	2.22
20	SS46	21.42	2.07
21	SS54	27.02	2.13
22	SS52	17.73	2.46
23	SS44	24.44	2.04
24	SS11	11.11	2.33
25	SS63	29.19	1.94
26	SS10	8.57	2.06
27	SS06	21.39	2.33	duplicate
28	SS06	12.82	2.19	duplicate
29	SS60	20.21	1.92
30	SS27	26.22	2.01
31	SS30	14.61	1.86
32	SS17	18.85	2
33	SS04	11.47	2.23
34	SS32	22.18	2.19
35	SS36	25.23	2.38
36	SS31	16.75	2.15
37	SS23	27.9	1.87
38	SS07	24.25	1.94
39	SS50	31.04	2.02
40	SS39	33.5	2.13
41	SS49	16.77	2.08
42	SS34	20.79	1.96
43	SS28	39.01	2.1
44	SS18	19.24	1.9
45	SS42	14.62	2.14
46	SS09	17.59	2.04
47	SS21	22.68	1.99
48	SS62	19.92	2.04
49	SS22	9.46	2.43
50	SS101	52.48	1.79
51	SS57	61.38	1.84
52	SS35	57.87	2.19
53	SS51	32.53	2.11
54	SS56	64.67	1.69
55	SS19	27.59	2.28
56	SS26	28.17	2.34
57	SST01	50.61	1.91
58	SST29	38.36	2.35
59	SST28	36.36	2.18
60	SST25	54.06	2.03
61	SST26	19.03	2.15
62	SST27	58.61	2.05
63	SST23	19.56	2.07
64	SST21	28.25	2.14
65	SST24	39.27	2.2
66	SST20	27.47	2.35
67	SST03	32.88	2.33
68	SST05	42.74	2.46
69	SST17	50.53	2.1
70	SST02	34.12	2.31
71	SST11	27.51	2.09
72	SST06	48.23	1.92
73	SST04	35.21	1.96
74	SST08	79.93	2.31
75	SST09	28.32	2.43	duplicate
76	SST09	23.85	2.02	duplicate
